# Supplementary material for: Effects of coenzyme Q10 and N-acetylcysteine on experimental poisoning by paracetamol in Wistar rats
Source: PLoS One. 2023 Aug 22;18(8):e0290268. doi: 10.1371/journal.pone.0290268 (PMC10443853; doi:10.1371/journal.pone.0290268)
Supplement: S1 File — (XLSX) [file pone.0290268.s004.xlsx]

## Sheet: Bioquímicas 
GROUP NAC	ALT	AST	TSP	ALB	GLOB	ALP	GGT	UREA	CREAT	TBIL	DBill	IBIL
1	1.8	0	5.37	3.534	1.836	405	6.87	53	0.63	0.12	0.04	0.08
2	4031	6680	5.45	3.537	1.913	403	4.41	42	0.47	0.1	0.04	0.06
3	4121	10930	4.77	3.289	1.481	504	12.93	181	0.96	0.5	0.4	0.1
4	184.5	457.9	5.11	3.719	1.391	354	5.13	29	0.39	0.12	0.09	0.03
5	155.9	576.5	4.86	3.077	1.783	680	3.29	42	0.28	1.06	0.08	0.98
GROUP CoQ10	ALT	AST	TSP	ALB	GLOB	ALP	GGT	UREA	CREAT	TBIL	DBill	IBIL
6	45	192	4.2	3.75	0.45	Low serum	Low serum	Low serum	0.44	Low serum	Low serum	Low serum
7	34	180	4.6	3.83	0.77	Low serum	Low serum	Low serum	0.44	Low serum	Low serum	Low serum
8	39	132	4.6	3.42	1.18	Low serum	Low serum	Low serum	0.5	Low serum	Low serum	Low serum
9	201.6	823.3	4.87	3.631	1.239	589	5.09	62	0.5	0.12	0.12	0
10	67	250.6	5.07	3.763	1.307	498	3.03	51	0.46	0.1	0	0.1
11	50.9	153.3	4.93	3.541	1.389	400	3.56	51	0.35	0.04	0.03	0.01
12	1472	1345	5.33	3.695	1.635	415	4.02	45	0.36	0.1	0.09	0.01
13	448	906.9	5.36	3.755	1.605	356	4.18	49	0.46	0.12	0.03	0.09
14	232.3	451.3	5.2	3.762	1.438	512	5.19	57	0.3	0.14	0.04	0.1
GROUP NAC+ CoQ10	ALT	AST	TSP	ALB	GLOB	ALP	GGT	UREA	CREAT	TBIL	DBill	IBIL
15	58.1	209.2	4.91	3.17	1.74	493	3.57	41	0.35	0.16	0.016	0.144
16	55.8	171	4.74	3.396	1.344	345	3.85	29	0.22	0.1	0.048	0.052
17	60	253.9	4.9	3.259	1.641	542	0	50	0.31	0.1	0.08	0.02
18	111.7	476.4	5.18	3.029	2.151	538	3.65	46	0.41	0.24	0.14	0.1
19	46	175	5.2	3.786	1.414	406	3	31	0.3	0.08	0.08	0
20	3973	0	5.37	3.566	1.804	937	9.35	59	0.39	0.6	0.16	0.44
21	90.3	200.5	4.87	3.445	1.425	430	0	43	0.32	0	0	0
POSITIVE CONTROL GROUP 1.2 GRAMS OF PAR	ALT	AST	TSP	ALB	GLOB	ALP	GGT	UREA	CREAT	TBIL	DBill	IBIL
22	154	396	5.36	3.852	1.508	365	3.39	66	0.49	0.07	0.03	0.04
23	3904	7316	5.72	4.092	1.628	502	6.56	54	0.56	0.11	0.07	0.04
24	1447	2047	5.5	4.078	1.422	341	7.49	46	0.47	0.94	0.098	0.842
25	4625	9950	5.83	4.085	1.745	401	4.2	47	0.32	0.098	0.09	0.008
26	13960	31170	6.55	0.082	6.468	609	34.54	0	0.42	0	0	0
27	1834	2517	5.92	4.265	1.655	518	2.95	41	0.29	0.21	0.19	0.02
NEGATIVE CONTROL GROUP	ALT	AST	TSP	ALB	GLOB	ALP	GGT	UREA	CREAT	TBIL	DBill	IBIL
28	59.2	193.9	5.03	3.798	1.232	483	7.47	47	0.36	0.11	0.07	0.04
29	69.5	190.3	5.04	3.802	1.238	421	7.29	50	0.38	0.05	0.04	0.01
30	58	239.1	5.21	3.981	1.229	598	6.59	52	0.31	0.09	0.03	0.06
31	64.2	220.5	5.77	4.078	1.692	460	7.29	46	0.08	0.08	0.07	0.01
32	81.2	223.3	5.53	4.025	1.505	701	6.56	56	0.44	0.11	0.07	0.04
33	89.3	242.3	5.72	4.099	1.621	386	6.33	53	0.4	0.06	0.02	0.04
